# Supplementary material for: Morpho-Physiological and Hormonal Response of Winter Wheat Varieties to Drought Stress at Stem Elongation and Anthesis Stages
Source: Plants (Basel). 2023 Jan 17;12(3):418. doi: 10.3390/plants12030418 (PMC9921141; doi:10.3390/plants12030418)
Supplement: Supplementary file 1 [file plants-12-00418-s001.zip]

Archive with 1 entries (1 files):
- plants-2140979-supplementary.pdf
